# Supplementary material for: Extensive sampling of polar bears (Ursus maritimus) in the Northwest Passage (Canadian Arctic Archipelago) reveals population differentiation across multiple spatial and temporal scales
Source: Ecol Evol. 2013 Aug 3;3(9):3152–65. doi: 10.1002/ece3.662 (PMC3790558; doi:10.1002/ece3.662)
Supplement: Supplementary file 3 [file ece30003-3152-SD3.xlsx]

## Sheet: Hoja1
nuDNA			mtDNA
Mutation rate per generation for one microsatellite loci	0.0001		% Divergence rate per million years (Myr)	29.8
Geometric mean across the nine loci	0.0001		Divergence rate per million years (Myr)	0.298
tμ	0.00172		Lineage specific mutation rate per Myr	0.149
tμ/μ (estimated as above)	17,2 generations		Lineage specific mutation rate for the 271 bp fragment (x271) per Myr*	40.379
Splitting time assuming a 5 year generation (17,2 x 5)	86 years		Lineage specific mutation rate for the 271 bp fragment per year	4.0379e-05
			tμ	0.14
			tμ/μ (estimated as above)	3467 years
Assuming the split occurred as inferred through mtDNA	3467 years
t (in generations)	693.4		Assuming the split occurred as inferred through nuDNA	86 years
tμ	0.00172		t	86
μ (0,00172/693)	2.48053e-06		tμ	0.14
			μ (0,14/86) gene wide per year	0.00162791
			μ per base pair in a Myr (x1E-6/271)	6.00704
			Divergence rate per million years (Myr)	12.0141
			% Divergence rate per million years (Myr)	1201.41
			*Because some sequences were shorter, only 271 of the 472 bp targeted for amplification were used in the IMa2 analysis
